# Supplementary material for: Proteomic Analysis and Biochemical Characterization of the Nematocyst Extract of the Hydrozoan Velella velella
Source: Mar Drugs. 2024 Oct 12;22(10):468. doi: 10.3390/md22100468 (PMC11509761; doi:10.3390/md22100468)
Supplement: Supplementary file 1 [file marinedrugs-22-00468-s001.zip]

Archive with 5 entries (5 files):
- Supplementary Figure S1.pdf
- Supplementary Figure S2.pdf
- Supplementary Figure S3.pdf
- Supplementary File S1.zip
- Supplementary Table S1.xlsx
