# Supplementary material for: Proteomic Analysis and Biochemical Characterization of the Nematocyst Extract of the Hydrozoan Velella velella
Source: Mar Drugs. 2024 Oct 12;22(10):468. doi: 10.3390/md22100468 (PMC11509761; doi:10.3390/md22100468)
Supplement: Supplementary file 1 [file marinedrugs-22-00468-s001.zip › Supplementary Table S1.xlsx]

## Sheet: Foglio1
			% of differente proteins found in each excised band
	Band	MW range (kDa)	Structural Components and Extracellular Matrix	Membrane Transport and Channel Activities	Cytoskeletal Structure and Dynamics	Regulation and Modification of Cellular Processes	Cell-Cell Communication and Adhesion	Signal Transduction and Kinase Activity	Lectins and sugar-binding proteins	Ribosomal proteins	Immune System and Response	Hydrolytic enzymes	Other enzymes	Toxins	Symbiont contaminants	Fluorescent proteins
	1	0 - 15	22.1053	16.8421	1.05263	31.5789	5.26316	4.21053	1.05263	4.21053	3.15789	2.10526	3.15789	2.10526	3.15789	0
	2	15 - 17	19.9115	13.2743	5.30973	11.9469	4.42478	13.2743	3.09735	2.21239	4.86726	10.6195	7.52212	0.884956	2.65487	0
	3	17 - 23	22.093	6.97674	8.13953	10.4651	12.7907	8.13953	5.81395	1.16279	4.65116	9.30233	6.97674	2.32558	1.16279	0
	4	23 - 30	15.0943	9.43396	8.80503	19.4969	8.80503	6.28931	3.77358	3.77358	4.40252	8.1761	11.9497	0	0	0
	5 - 6	30 - 39	13.2812	7.8125	7.03125	19.5312	10.1562	8.59375	0.78125	6.25	5.46875	8.59375	10.1562	0.78125	1.5625	0
	7	45 - 55	8.19672	9.28962	7.10383	22.9508	5.46448	7.10383	2.73224	5.46448	4.37158	8.74317	14.7541	1.63934	2.18579	0
	8	55 - 80	9.09091	12.6263	7.07071	23.2323	3.53535	8.58586	2.0202	8.58586	1.0101	4.54545	15.6566	2.52525	1.51515	0
	9	80 - 130	9.85915	7.51174	8.4507	24.4131	3.75587	5.16432	1.40845	11.7371	3.28638	3.75587	16.4319	1.40845	2.8169	0
	10	130 - 150	6.00707	7.77385	5.30035	27.5618	2.12014	3.53357	1.06007	14.841	2.4735	4.24028	21.2014	0.706714	3.18021	0
	11	150 - 180	4.63918	7.21649	7.21649	27.3196	2.57732	1.54639	0	15.4639	2.06186	6.70103	20.6186	2.57732	2.06186	0.515464
